# Supplementary material for: Visualizing trypanosomes in a vertebrate host reveals novel swimming behaviours, adaptations and attachment mechanisms
Source: eLife. 2019 Sep 24;8:e48388. doi: 10.7554/eLife.48388 (PMC6759355; doi:10.7554/eLife.48388)
Supplement: Figure 1—source data 1. [file elife-48388-fig1-data1.xlsx]

## Sheet: % tumblers, interm., persist.
	fields of view	tot T. carassii per field	tumblers	intermediates	persistent
exp #1	1	3	2	1
	2	6	4	2						%
	3	3	2	1				total # parasite	944
	4	7	6	1				total # tumblers	911	96.5042
	5	7	6	1				total # intermediate	33	3.49576
	6	5	5					total # persistent	1	0.105932
	7	5	5
	8	8	8
	9	10	10
	10	11	11
	11	12	12
	12	16	16
	13	13	13
	14	21	21
	15	22	22
	16	10	10
	17	2	1	1
	18	9	9
	19	5	4	1
	20	3	1	2
exp #2	1	78	77	1
	2	18	16	2
	3	14	10	4
	4	60	55	5
	5	62	62		1
	6	71	70	1
	7	63	63
	8	80	80
exp #3	1	6	6
	2	1	1
	3	2	0	2
	4	1	1
exp #4	1	2	2
	2	3	2	1
	3	2	1	1
	4	1	0	1
	5	2	2
	6	2	1	1
	7	1	0	1
	8	1	1
	9	2	0	2
	10	1	1
	11	2	2
	12	2	2
exp #5	1	24	24
	2	32	32
	3	36	36
	4	28	27	1
	5	23	23
	6	34	34
	7	38	38
	8	31	31
exp #6	1	5	5
	2	7	7
	3	6	6
	4	8	8
	5	7	7
	6	4	4
	7	6	6
		944	911	33	1
