# Supplementary material for: Visualizing trypanosomes in a vertebrate host reveals novel swimming behaviours, adaptations and attachment mechanisms
Source: eLife. 2019 Sep 24;8:e48388. doi: 10.7554/eLife.48388 (PMC6759355; doi:10.7554/eLife.48388)
Supplement: Figure 1—source data 2. [file elife-48388-fig1-data2.xlsx]

## Sheet: T. carassii speed
		n=16			n=14			n=1
		tumblers			intermediates			persistent
	track 1	10.2827		track 1	9.60065		track 1	31.8966	1.36647	(standard deviation obtained from n=25 track points within one measurement)
	track 2	14.5006		track 2	7.98483
	track 3	13.8586		track 3	9.98363
	track 4	12.113		track 4	6.27604
	track 5	15.5248		track 5	11.3158
	track 6	9.03323		track 6	15.0006
	track 7	11.4391		track 7	19.6693
	track 8	11.4979		track 8	17.2135
	track 9	11.8494		track 9	16.1783
	track 10	12.466		track 10	14.7773
	track 11	18.9808		track 11	18.9551
	track 12	15.8643		track 12	21.2519
	track 13	16.3815		track 13	14.8706
	track 14	16.7301		track 14	13.2081
	track 15	20.4589
	track 16	15.845
	Average	14.1766		Average	14.0204
	SDV	3.16724		SDV	4.52236
