# Supplementary material for: Visualizing trypanosomes in a vertebrate host reveals novel swimming behaviours, adaptations and attachment mechanisms
Source: eLife. 2019 Sep 24;8:e48388. doi: 10.7554/eLife.48388 (PMC6759355; doi:10.7554/eLife.48388)
Supplement: Figure 2—source data 1. [file elife-48388-fig2-data1.xlsx]

## Sheet: Figure 2
		Figure 2A: Percent Survival						Figure 2B: Fold change T. carassii hsp70 expression
		days post-infection	%PVP	%T.car(200)	%T.car(500)			days post-infection	%T.car(200)	%T.car(500)
		0	100	100	100			0	1	1
		6	97.5	85	77.5			4	55.12	85.93
		7	95	50	40			6	55.83	82
		8		40	35			8	23	47.11
		9	92.5	35	27.5			13	9.43	14.64
		10	90	32.5				15	0.72	8.13
		11	87.5		22.5
		12	85	30	20
		13		25
		14	80	20	15
