# Supplementary material for: Visualizing trypanosomes in a vertebrate host reveals novel swimming behaviours, adaptations and attachment mechanisms
Source: eLife. 2019 Sep 24;8:e48388. doi: 10.7554/eLife.48388 (PMC6759355; doi:10.7554/eLife.48388)
Supplement: Figure 10—source data 1. [file elife-48388-fig10-data1.xlsx]

## Sheet: caudal vein diameter
		Larval videos - caudal vein diameter measurement
		Ratio = 3.7227 pixels/μm
				pixels
		Sample	dpi	width 1	width 2	width 3	Average	µm
	non-infected	PVP-1	2dpi	66.72	61.348	64	64.0227	19.8397
		PVP-2	2dpi	50.12	46.571	43.676	46.789	14.4992
		PVP-3	2dpi	47.291	47.647	42.687	45.875	14.216
		PVP-4	3dpi	54.422	59.703	55.57	56.565	17.5287
		PVP-5	3dpi	66.999	70.174	64.36	67.1777	20.8174
		PVP-6	6dpi	57.069	49.621	59.628	55.4393	17.1798
		PVP-7	6dpi	61.188	64.069	62.025	62.4273	19.3453
		PVP-8	7dpi	55.698	45.821	49.978	50.499	15.6489
		PVP-9	7dpi	70.855	59.628	67.105	65.8627	20.4099
		PVP-10	8dpi	54.813	62.893	64.125	60.6103	18.7823
	infected	Tcar-1	2dpi	52.932	56.694	49.351	52.9923	16.4215
		Tcar-2	2dpi	75.153	77.253	60.251	70.8857	21.9664
		Tcar-3	2dpi	69.538	64.346	63.61	65.8313	20.4002
		Tcar-4	2dpi	75.801	59.225	78.122	71.0493	22.0171
		Tcar-5	2dpi	62.254	65.997	58.088	62.113	19.2479
		Tcar-6	3dpi	65.605	70.667	66.999	67.757	20.9969
		Tcar-7	3dpi	110.087	120.694	131.183	120.655	37.3891
		Tcar-8	3dpi	62.34	64.553	67.422	64.7717	20.0718
		Tcar-9	6dpi	71.28	61.464	77.345	70.0297	21.7012
		Tcar-10	6dpi	80.587	80.851	81.867	81.1017	25.1322
		Tcar-11	6dpi	69.154	64.36	73.925	69.1463	21.4274
		Tcar-12	6dpi	96.563	97.834	94.751	96.3827	29.8676
		Tcar-13	6dpi	83.915	95.74	85.187	88.2807	27.3569
		Tcar-14	7dpi	73.43	59.225	68.638	67.0977	20.7926
		Tcar-15	7dpi	98.342	82.289	82.289	87.64	27.1584
		Tcar-16	7dpi	93.343	90.706	93.77	92.6063	28.6973
		Tcar-17	7dpi	142.592	164.584	129.065	145.414	45.0616
		Tcar-18	7dpi	164.541	135.778	114.698	138.339	42.8692
		Tcar-19	8dpi	87.076	74.105	86.369	82.5167	25.5707
